# Supplementary material for: Chondroitin Sulfate in USA Dietary Supplements in Comparison to Pharma Grade Products: Analytical Fingerprint and Potential Anti-Inflammatory Effect on Human Osteoartritic Chondrocytes and Synoviocytes
Source: Pharmaceutics. 2021 May 17;13(5):737. doi: 10.3390/pharmaceutics13050737 (PMC8156081; doi:10.3390/pharmaceutics13050737)
Supplement: Supplementary file 1 [file pharmaceutics-13-00737-s001.zip]

Archive with 1 entries (1 files):
- pharmaceutics-1193316-supplementary.pdf
